# Supplementary material for: Shared Genes of PPARG and NOS2 in Alzheimer’s Disease and Ulcerative Colitis Drive Macrophages and Microglia Polarization: Evidence from Bioinformatics Analysis and Following Validation
Source: Int J Mol Sci. 2023 Mar 15;24(6):5651. doi: 10.3390/ijms24065651 (PMC10058634; doi:10.3390/ijms24065651)
Supplement: Supplementary file 1 [file ijms-24-05651-s001.zip]

Archive with 1 entries (1 files):
- ijms-2238609-supplementary.pdf
